# Supplementary material for: Genomic data reveals the emergence of an IncQ1 small plasmid carrying blaKPC-2 in Escherichia coli of the pandemic sequence type 648
Source: J Glob Antimicrob Resist. 2021 Jun;25:8–13. doi: 10.1016/j.jgar.2021.02.014 (PMC8213540; doi:10.1016/j.jgar.2021.02.014)
Supplement: Supplementary file 3 [file mmc3.xlsx]

## Sheet: Planilha1
Table S1. Data obtained from genome-based phylogeny analysis of E. coli strains of ST648 belonging to clades 1, 2, 3, and 4, and E. coli Ec351
	Ec351	IHIT23176	IMT18351	IMT33143	IMT34407
Ec351		70.1%	58.7%	43.0%	66.2%
IHIT23176	70.1%		52.4%	42.2%	50.6%
IMT18351	58.7%	52.4%		35.1%	68.8%
IMT33143	43.0%	42.2%	35.1%		32.7%
IMT34407	66.2%	50.6%	68.8%	32.7%
% Identity: Percentage of bases/residues which are identical
