# Supplementary material for: Genomic data reveals the emergence of an IncQ1 small plasmid carrying blaKPC-2 in Escherichia coli of the pandemic sequence type 648
Source: J Glob Antimicrob Resist. 2021 Jun;25:8–13. doi: 10.1016/j.jgar.2021.02.014 (PMC8213540; doi:10.1016/j.jgar.2021.02.014)
Supplement: Supplementary file 4 [file mmc4.xlsx]

## Sheet: Planilha1
Table S2. Data obtained from phylogenetic analyses of globally disseminated blaKPC-2-positive Escherichia coli strains belonging to ST648.
	1326F	BIDMC15	BIDMC17A	BIDMC17B	BIDMC19A	BIDMC19B	BIDMC19C	BIDMC2B	BIDMC3	BIDMC43A	BIDMC43B	BIDMC6	BIDMC82	BIDMC9	ECONIH1	Ec20Lar	Ec2Lar	Ec351	Ecol_881	YD626
1326F		49.0%	49.3%	48.9%	46.2%	49.0%	49.0%	49.0%	49.3%	48.6%	48.6%	49.0%	49.2%	49.2%	40.4%	50.5%	50.5%	49.3%	49.2%	40.7%
BIDMC15	49.0%		99.7%	99.3%	97.1%	99.9%	99.8%	99.8%	99.7%	98.9%	98.9%	100.0%	99.2%	99.2%	79.6%	44.4%	44.4%	98.2%	88.7%	79.5%
BIDMC17A	49.3%	99.7%		99.6%	97.0%	99.7%	99.7%	99.8%	100.0%	99.2%	99.1%	99.7%	99.1%	99.1%	79.9%	44.7%	44.7%	98.5%	88.9%	79.7%
BIDMC17B	48.9%	99.3%	99.6%		96.6%	99.4%	99.3%	99.4%	99.6%	98.8%	98.8%	99.4%	98.7%	98.7%	79.5%	44.4%	44.4%	98.2%	88.6%	79.4%
BIDMC19A	46.2%	97.1%	97.0%	96.6%		97.2%	97.2%	97.1%	97.0%	96.1%	96.1%	97.1%	96.4%	96.4%	76.9%	41.7%	41.7%	95.5%	85.9%	76.7%
BIDMC19B	49.0%	99.9%	99.7%	99.4%	97.2%		100.0%	99.9%	99.7%	98.9%	98.9%	99.9%	99.2%	99.2%	79.6%	44.5%	44.4%	98.3%	88.7%	79.5%
BIDMC19C	49.0%	99.8%	99.7%	99.3%	97.2%	100.0%		99.9%	99.7%	98.9%	98.9%	99.9%	99.2%	99.1%	79.6%	44.4%	44.4%	98.2%	88.7%	79.4%
BIDMC2B	49.0%	99.8%	99.8%	99.4%	97.1%	99.9%	99.9%		99.8%	98.9%	98.9%	99.9%	99.2%	99.2%	79.7%	44.5%	44.5%	98.3%	88.7%	79.5%
BIDMC3	49.3%	99.7%	100.0%	99.6%	97.0%	99.7%	99.7%	99.8%		99.2%	99.1%	99.7%	99.1%	99.1%	79.9%	44.7%	44.7%	98.5%	89.0%	79.7%
BIDMC43A	48.6%	98.9%	99.2%	98.8%	96.1%	98.9%	98.9%	98.9%	99.2%		100.0%	98.9%	98.3%	98.4%	79.1%	43.9%	43.9%	97.7%	88.1%	78.9%
BIDMC43B	48.6%	98.9%	99.1%	98.8%	96.1%	98.9%	98.9%	98.9%	99.1%	100.0%		98.9%	98.3%	98.4%	79.0%	43.9%	43.9%	97.7%	88.1%	79.0%
BIDMC6	49.0%	100.0%	99.7%	99.4%	97.1%	99.9%	99.9%	99.9%	99.7%	98.9%	98.9%		99.2%	99.2%	79.6%	44.5%	44.4%	98.3%	88.7%	79.5%
BIDMC82	49.2%	99.2%	99.1%	98.7%	96.4%	99.2%	99.2%	99.2%	99.1%	98.3%	98.3%	99.2%		99.8%	79.0%	44.4%	%44.4	98.4%	88.0%	79.5%
BIDMC9	49.2%	99.2%	99.1%	98.7%	96.4%	99.2%	99.1%	99.2%	99.1%	98.4%	98.4%	99.2%	99.8%		79.0%	44.4%	44.3%	98.3%	88.0%	79.5%
ECONIH1	40.4%	79.6%	79.9%	79.5%	76.9%	79.6%	79.6%	79.7%	79.9%	79.1%	79.0%	79.6%	79.0%	79.0%		33.5%	33.5%	79.3%	71.5%	98.1%
Ec20Lar	50.5%	44.4%	44.7%	44.4%	41.7%	44.5%	44.4%	44.5%	44.7%	43.9%	43.9%	44.5%	44.4%	44.4%	33.5%		99.9%	44.6%	44.8%	33.7%
Ec2Lar	50.5%	44.4%	44.7%	44.4%	41.7%	44.4%	44.4%	44.5%	44.7%	43.9%	43.9%	44.4%	44.4%	44.3%	33.5%	99.9%		44.6%	44.8%	33.6%
Ec351	49.3%	98.2%	98.5%	98.2%	95.5%	98.3%	98.2%	98.3%	98.5%	97.7%	97.7%	98.3%	98.4%	98.3%	79.3%	44.6%	44.6%		88.4%	79.7%
Ecol_881	49.2%	88.7%	88.9%	88.6%	85.9%	88.7%	88.7%	88.7%	89.0%	88.1%	88.1%	88.7%	88.0%	88.0%	71.5%	44.8%	44.8%	88.4%		71.2%
YD626	40.7%	79.5%	79.7%	79.4%	76.7%	79.5%	79.4%	79.5%	79.7%	78.9%	79.0%	79.5%	79.5%	79.5%	98.1%	33.7%	33.6%	79.7%	71.2%
% Identity: Percentage of bases/residues which are identical
