# Supplementary material for: Genomic data reveals the emergence of an IncQ1 small plasmid carrying blaKPC-2 in Escherichia coli of the pandemic sequence type 648
Source: J Glob Antimicrob Resist. 2021 Jun;25:8–13. doi: 10.1016/j.jgar.2021.02.014 (PMC8213540; doi:10.1016/j.jgar.2021.02.014)
Supplement: Supplementary file 5 [file mmc5.xlsx]

## Sheet: Planilha1
Table S3. Epidemiological data, accession numbers, and resitome and plasmidome of globally disseminated blaKPC-2-positive Escherichia coli strains belonging to ST648
Strain	ST	Country	Host	Collection year	Accession number	Assembly	Resistome	Plasmidome	KPC-contain plasmid
YD626	ST648	USA	Human	2017	NZ_PGHP01000138.1	GCA_002887055.1	qnrS1, dfrA14, blaKPC-2, blaLAP-1, blaTEM-1B, blaSHV	Col, IncN	ND
ECONIH1	ST648	USA	Human	2013	NZ_CP009862.1	GCA_000784925.1	aph(6)-Id, erm(B), aadA5, aadA1, aph(3'')-Ib, aac(6')-Ib-cr, mph(A), blaTEM-1A, blaCTX-M-15, blaOXA-9, blaKPC-2, dfrA17, dfrA14, sul1, sul2,	IncFIA, IncFIB-like, IncFII, IncN	IncN
1326F	ST648	Brazil	Human	2013	LNZU00000000.1	GCA_001611725.1	erm(B), aac(6')-Ib-cr, qnrB2, tet(B), ARR-3, mph(A), dfrA14, sul1, sul2, aac(3)-IIa, aph(3'')-Ib, aph(6)-Id, catB3, blaTEM-1A, blaKPC-2, blaOXA-1	IncFIA, IncFIB-like, IncFII, IncM1, IncQ1, p0111	ND
Ec-2Lar	ST648	Greece	Human	2018	NZ_CP035318.1	GCA_004138645.1	aac(6')-Ib-cr, aph(3'')-Ib, aph(6)-Id, aac(6')-Ib-cr, ant(2'')-Ia, aadA1, dfrA14, dfrA23, sul2, tet(A), catB3, cmlA1, ARR-2, blaOXA-1, blaOXA-10, blaVEB-1, blaKPC-2	IncN, IncY, IncC, IncB/O/K/Z	IncC
Ec-20Lar	ST648	Greece	Human	2018	NZ_CP035317.1	GCA_004138625.1	aac(6')-Ib-cr, aph(6)-Id, ant(2'')-Ia, aph(3'')-Ib, aadA1, ARR-2, dfrA14, dfrA23, sul1, sul2, tet(A), cmlA1, catB3, blaTEM-1D, blaOXA-10, blaOXA-1, blaCTX-M-15, blaKPC-2, blaVEB-1	IncY, IncC, IncB/O/K/Z	IncC
Ecol_881	ST648	Colombia	Human	2013	NZ_CP019029.1	GCF_002012225.1	aac(6')-Ib-cr, qnrB6, tet(A), aadA5, aadA16, dfrA17, dfrA27, sul1, aac(3)-IIa, catB3, ARR-3, blaCTX-M-15, blaOXA-1, blaKPC-2, mph(A), erm(B)	IncFIA, IncFIB-like, IncN	IncN
Ec351	ST648	Brazil	Human	2017	NZ_JAANTC010000246.1	GCA_011290775.2	erm(B), mph(A) , aph(3')-VIa, aadA5, tet(B), blaCTX-M-15, blaKPC-2, dfrA17, sul1, qnrB19	InFIA, IncFIB-like, IncFII-like, IncQ1, IncX4	IncQ1
BIDMC17B	ST648	USA	Human	2013	NZ_JAPK00000000.1	GCA_000522205.1	aac(6')-IIc, mcr-9, mph(A), ere(A), dfrA14, sul1, sul2, blaKPC-2, blaSHV-12, blaTEM-1B	IncHI2, IncHI2A, IncN, InX4-like	ND
BIDMC19A	ST648	USA	Human	2013	NZ_KI929698.1	GCA_000522185.1	aac(6')-IIc, mcr-9, mph(A), ere(A), dfrA14, sul1, sul2, blaKPC-2, blaSHV-12, blaTEM-1B	IncHI2, IncHI2A, IncN, InX4-like	IncHI2/IncHI2A
BIDMC19C	ST648	USA	Human	2013	NZ_AXLI01000005.1	GCA_000474825.1	aac(6')-IIc, mcr-9, mph(A), ere(A), dfrA14, sul1, sul2, blaKPC-2, blaSHV-12, blaTEM-1B	IncHI2, IncHI2A, IncN, InX4-like	IncHI2/IncHI2A and IncN
BIDMC19B	ST648	USA	Human	2013	NZ_KI929689.1	GCA_000522165.1	aac(6')-IIc, mcr-9, ere(A), dfrA14, sul1, sul2, blaKPC-2, blaSHV-12	IncHI2, IncHI2A, IncN, InX4-like	ND
BIDMC15	ST648	USA	Human	2013	NZ_KI929738.1	GCA_000522245.1	aac(6')-IIc, mcr-9, mph(A), ere(A), dfrA14, sul1, sul2, blaKPC-2, blaSHV-12, blaTEM-1B	IncHI2, IncHI2A, IncN, InX4-like	IncHI2/IncHI2A
BIDMC6	ST648	USA	Human	2013	NZ_KI929815.1	GCA_000522405.1	aac(6')-IIc, mcr-9, mph(A), ere(A), dfrA14, sul1, sul2, blaKPC-2, blaSHV-12, blaTEM-1B	IncHI2, IncHI2A, IncN, InX4-like	ND
BIDMC2B	ST648	USA	Human	2013	NZ_KI929781.1	GCA_000522305.1	aac(6')-IIc, mcr-9, mph(A), ere(A), dfrA14, sul1, sul2, blaKPC-2, blaSHV-12, blaTEM-1B	IncHI2, IncHI2A, IncN, InX4-like	ND
BIDMC82	ST648	USA	Human	2013	NZ_KK214284.1	GCA_000633675.1	aac(6')-IIc, mcr-9, mph(A), ere(A), dfrA14, sul1, sul2, blaCTX-M-14, blaKPC-2, blaSHV-12, blaTEM-1B	IncHI2, IncHI2A, IncN, InX4-like, IncB/O/K/Z	ND
BIDMC9	ST648	USA	Human	2013	NZ_KI929759.1	GCA_000522265.1	aac(6')-IIc, mcr-9, mph(A), ere(A), dfrA14, sul1, sul2, blaKPC-2, blaSHV-12, blaTEM-1B	IncHI2, IncHI2A, IncN, InX4-like	ND
BIDMC17A	ST648	USA	Human	2013	NZ_KI929727.1	GCA_000522225.1	aac(6')-IIc, mcr-9, mph(A), ere(A), dfrA14, sul1, sul2, blaKPC-2, blaSHV-12, blaTEM-1B	IncHI2, IncHI2A, IncN, InX4-like	ND
BIDMC43a	ST648	USA	Human	2012	NZ_KI929676.1	GCA_000522105.1	aac(6')-IIc, mcr-9, ere(A), sul1, sul2, blaKPC-2, blaSHV-12	IncHI2, IncHI2A, InX4-like	IncHI2/IncHI2A
BIDMC43b	ST648	USA	Human	2012	NZ_KI929667.1	GCA_000522085.1	aac(6')-IIc, mcr-9, ere(A), sul1, sul2, blaKPC-2, blaSHV-12	IncHI2, IncHI2A, InX4-like	IncHI2/IncHI2A
BIDMC3	ST648	USA	Human	2013	NZ_KI929773.1	GCA_000522285.1	aac(6')-IIc, mcr-9, mph(A), ere(A), dfrA14, sul1, sul2, blaKPC-2, blaSHV-12, blaTEM-1B	IncHI2, IncHI2A, IncN, InX4-like	ND
